# Supplementary material for: Genomic characterization of ceftazidime/avibactam-resistant KPC-producing Klebsiella pneumoniae in bloodstream infections indicates OmpK35 and OmpK36 as pivotal key players in resistance mechanisms
Source: Front Microbiol. 2026 Jun 15;17:1840520. doi: 10.3389/fmicb.2026.1840520 (PMC13311080; doi:10.3389/fmicb.2026.1840520)
Supplement: Supplementary file 1 [file Table_2.xlsx]

## Sheet: Supplementary Table 2
Supplementary Table 2: Molecular description of novel KPCs, obtained with BLAST analysis
id strain	novel KPC variant	most similar KPC variant	gene reference	query (%)	identity (%)	nucleotide mutations	protein reference	query (%)	identity (%)	aminoacidic mutations
BCKpn9	KPC-296	blaKPC-41	NG_065876.1	1	96.95	Ins508(CCGCCATCCCAGGCGATGCGCGCGATA)509; Y39C	WP_148044419.1	1	97.05	Ins170AIPGDARDT171
BCKpn12	KPC-293	blaKPC-125	NG_080778.1	1	99.91	G922T	WP_248496376.1	1	99.66	E274D
