# Supplementary material for: Genomic characterization of ceftazidime/avibactam-resistant KPC-producing Klebsiella pneumoniae in bloodstream infections indicates OmpK35 and OmpK36 as pivotal key players in resistance mechanisms
Source: Front Microbiol. 2026 Jun 15;17:1840520. doi: 10.3389/fmicb.2026.1840520 (PMC13311080; doi:10.3389/fmicb.2026.1840520)
Supplement: Supplementary file 2 [file Table_3.xlsx]

## Sheet:  SUpplementary Table 3
Supplementary Table 3: Plasmid localization of the blaKPC genes of the isolates analyzed. Contigs containing blaKPC genes were aligned to plasmids identified using PlasmidFinder with the BLASTn algorithm (BLAST+ v.2.16.0)
Id strain	query cover (%)	identity (%)	plasmid reference	name plasmid reference
BCKpn1	100	99.91	MW650891.1	Klebsiella pneumoniae subsp. pneumoniae strain 13 plasmid pKPN_pKpQIL
BCKpn2	100	99.91	MW650891.1	Klebsiella pneumoniae subsp. pneumoniae strain 13 plasmid pKPN_pKpQIL
BCKpn3	100	100	OW849072.1	Klebsiella pneumoniae isolate 307 genome assembly, plasmid: P2
BCKpn4	100	99.99	OQ096263.1	Klebsiella pneumoniae subsp. pneumoniae strain 6099 plasmid pQIL, complete sequence
BCKpn5	82	99.99	OZ066663.1	Klebsiella pneumoniae genome assembly, plasmid: p3
BCKpn6	100	99.78	OQ096263.1	Klebsiella pneumoniae subsp. pneumoniae strain 6099 plasmid pQIL, complete sequence
BCKpn7	100	99.76	MT809689.1	Klebsiella pneumoniae strain 03058502-19 plasmid FIIk-FIA-R, partial sequence
BCKpn8	100	99.89	MT809689.1	Klebsiella pneumoniae strain 03058502-19 plasmid FIIk-FIA-R, partial sequence
BCKpn9	100	99.87	MT809689.1	Klebsiella pneumoniae strain 03058502-19 plasmid FIIk-FIA-R, partial sequence
BCKpn10	100	99.99	CP067576.1	Klebsiella pneumoniae strain ARLG-4875 plasmid pC608_1, complete sequence
BCKpn11	100	99.87	MT809689.1	Klebsiella pneumoniae strain 03058502-19 plasmid FIIk-FIA-R, partial sequence
BCKpn12	100	99.99	OZ066663.1	Klebsiella pneumoniae genome assembly, plasmid: p3
BCKpn13	100	99.99	OZ066663.1	Klebsiella pneumoniae genome assembly, plasmid: p3
BCKpn14	73	100	CP090627.1	Klebsiella pneumoniae isolate KpBO_TO3 plasmid unnamed1, complete sequence
BCKpn15	100	100	CP095778.1	Klebsiella pneumoniae strain bo714 plasmid p112Kb, complete sequence
BCKpn16	100	100	MZ606382.1	Klebsiella pneumoniae strain 0712 plasmid p0712_69k, complete sequence
