# Supplementary material for: Genomic characterization of ceftazidime/avibactam-resistant KPC-producing Klebsiella pneumoniae in bloodstream infections indicates OmpK35 and OmpK36 as pivotal key players in resistance mechanisms
Source: Front Microbiol. 2026 Jun 15;17:1840520. doi: 10.3389/fmicb.2026.1840520 (PMC13311080; doi:10.3389/fmicb.2026.1840520)
Supplement: Supplementary file 3 [file Table_4.xlsx]

## Sheet: Supplementary Table 4
Supplementary Table 4: Antimicrobial Resistance Genes (ARGs) identified using the CARD database. A colored cell indicates the presence of the gene, while an empty cell indicates its absence. In the case of different gene isoforms, the specific variant is noted within the cell
	BCKpn1	BCKpn2	BCKpn3	BCKpn4	BCKpn5	BCKpn6	BCKpn7	BCKpn8	BCKpn9	BCKpn10	BCKpn11	BCKpn12	BCKpn13	BCKpn14	BCKpn15	BCKpn16
AAC(3)-IIe	0	0	0	1	1	0	0	0	1	0	0	1	0	0	0	1
AAC(3)-IId	0	0	0	0	0	2	0	0	0	0	0	0	0	0	0	0
AAC(6')-Ib10	0	0	0	0	0	2	0	0	0	0	0	0	1	2	2	0
APH(3')-Ia	0	0	0	0	0	0	0	0	0	0	0	0	2	0	0	0
APH(3'')-Ib	0	0	0	3	3	0	0	0	2	0	3	2	0	0	0	2
APH(6)-Id	0	0	0	2	2	0	0	0	2	0	2	2	0	0	0	2
aadA2	0	0	0	0	0	2	0	0	0	0	0	2	2	0	0	0
ANT(2'')-Ia	0	0	0	0	0	0	2	0	0	0	0	0	3	2	2	0
aadA	0	0	0	0	0	1	1	0	0	0	0	0	1	0	0	0
adeF	1	1	1	1	1	1	1	1	1	1	1	1	1	1	1	1
armA	3	3	3	3	2	0	3	3	0	0	3	0	0	0	0	0
ArnT	1	1	1	1	1	1	1	1	1	1	1	1	1	1	1	1
arr-2	0	0	0	0	0	0	0	0	0	0	0	0	2	0	0	0
baeR	1	1	1	1	1	1	1	1	1	1	1	1	1	1	1	1
catA1	0	0	0	0	0	0	2	0	0	0	0	0	2	2	2	0
cmlA1	0	0	0	0	0	2	0	0	0	0	0	0	3	0	0	0
cmlA5	0	0	0	0	0	0	0	0	0	0	0	0	1	0	0	0
CRP	1	1	1	1	1	1	1	1	1	1	1	1	1	1	1	1
CTX-M-15	0	0	0	2	2	0	0	0	2	0	0	2	0	0	0	2
dfrA12	0	0	0	0	0	2	0	0	0	0	0	2	2	0	0	0
dfrA14	0	0	0	3	3	0	0	0	2	0	2	0	0	0	0	2
emrR	1	1	1	1	1	1	1	1	1	1	1	1	1	1	1	1
eptB	1	1	1	1	1	1	1	1	1	1	1	1	1	1	1	1
Escherichia coli AcrAB-TolC with MarR mutations conferring resistance to ciprofloxacin and tetracycline	1	1	1	1	1	1	1	1	1	1	1	1	1	1	1	1
Escherichia coli gyrA conferring resistance to fluoroquinolones	0	0	0	0	0	0	0	0	1	0	0	0	1	1	1	1
Escherichia coli parC conferring resistance to fluoroquinolones	1	1	1	1	1	1	1	1	1	1	1	0	1	1	1	1
Escherichia coli UhpT with mutation conferring resistance to fosfomycin	1	1	1	1	1	1	1	1	1	1	1	1	1	1	1	1
FosA6	2	2	2	2	2	2	2	2	2	2	2	2	2	2	2	2
Haemophilus influenzae PBP3 conferring resistance to beta-lactam antibiotics	1	1	1	1	1	1	1	1	1	1	1	1	1	1	1	1
H-NS	1	1	1	1	1	1	1	1	1	1	1	1	1	1	1	1
Klebsiella pneumoniae KpnE	1	1	1	1	1	1	1	1	1	1	1	1	1	1	1	1
Klebsiella pneumoniae KpnF	1	1	1	1	1	1	1	1	1	1	1	1	1	1	1	1
Klebsiella pneumoniae KpnG	1	1	1	1	1	1	1	1	1	1	1	1	1	1	1	1
Klebsiella pneumoniae KpnH	1	1	1	1	1	1	1	1	1	1	1	1	1	1	1	1
Klebsiella pneumoniae OmpK37	1	1	1	1	1	1	1	1	1	1	1	1	1	1	1	1
KPC	2	2	2	1	2	2	2	2	2	2	2	2	2	1	1	2
leuO	1	1	1	1	1	1	1	1	1	1	1	1	1	1	1	1
LptD	1	1	1	1	1	1	1	1	1	1	1	1	1	1	1	1
marA	1	1	1	1	1	1	1	1	1	1	1	1	1	1	1	1
MdtQ	1	1	1	1	1	1	1	1	1	1	1	1	1	1	1	1
mphA	0	0	0	0	0	0	0	0	0	0	0	2	2	0	0	0
mphE	2	2	2	2	2	0	2	2	0	0	2	0	0	0	0	0
Mrx	0	0	0	0	0	0	0	0	0	0	0	1	1	0	0	0
msbA	1	1	1	1	1	1	1	1	1	1	1	1	1	1	1	1
msrE	2	2	2	2	2	0	2	2	0	0	2	0	0	0	0	0
OmpA	1	1	1	1	1	1	1	1	1	1	1	1	1	1	1	1
oqxA	2	2	2	2	2	2	2	2	2	0	2	2	2	2	3	2
oqxB	3	3	3	3	3	3	3	3	3	0	3	3	2	2	2	3
OXA	0	0	0	2	2	0	0	0	2	0	0	2	2	0	0	2
qacEdelta1	0	0	0	0	0	0	1	0	0	0	0	1	1	1	1	0
qacG	0	0	0	0	0	1	0	0	1	0	0	0	0	0	0	1
qacL	0	0	0	0	0	1	0	0	0	0	0	0	0	0	0	0
QnrB1	0	0	0	2	2	0	0	0	2	0	0	0	0	0	0	0
QnrS1	0	0	0	0	0	0	0	0	0	0	0	2	0	0	0	0
rsmA	1	1	1	1	1	1	1	1	1	1	1	1	1	1	1	1
Salmonella isangi gyrA conferring resistance to fluoroquinolones	1	1	1	1	1	1	1	1	0	1	1	0	1	0	0	0
Salmonella serovars gyrB conferring resistance to fluoroquinolones	0	0	0	0	0	0	0	0	0	0	0	0	0	1	1	0
Shigella flexneri acrA	1	1	1	1	1	1	1	1	1	1	1	1	1	1	1	1
SHV	2	2	2	2	2	2	2	2	2	2	2	2	2	2	2	2
sul1	0	0	0	0	0	0	2	0	0	0	0	2	2	2	2	0
sul2	0	0	0	2	2	3	0	0	2	0	2	2	0	0	0	2
TEM-1	0	0	0	2	1	0	0	0	2	0	2	0	3	0	0	2
tet(A)	0	0	0	2	0	0	0	0	2	0	2	2	0	0	0	0
tet(M)	0	0	0	0	0	2	0	0	0	0	0	0	0	0	0	0
vanG	1	1	1	1	1	1	1	1	1	1	1	1	1	1	1	1
