# Supplementary material for: Genomic characterization of ceftazidime/avibactam-resistant KPC-producing Klebsiella pneumoniae in bloodstream infections indicates OmpK35 and OmpK36 as pivotal key players in resistance mechanisms
Source: Front Microbiol. 2026 Jun 15;17:1840520. doi: 10.3389/fmicb.2026.1840520 (PMC13311080; doi:10.3389/fmicb.2026.1840520)
Supplement: Supplementary Table 1 — Demographic and clinical data for each patient. [file Table_1.xlsx]

## Sheet: Supplementary Table 1
Supplementary Table 1. Demographic and clinical data for each patient
id strain	patient	Gender	Age (no. years)	total lenght of stay (no. days)	(a) Reason for admission	ICU Admission	no. days before positive blood culture	RF_KPC-Kpn Intestinal colonization	RF_COVID	RF_Transplant type	(b)RF_Antimicrobial exposure	prior aminoglycosides	prior fluoroquinolones	prior carbapenems	prior BL/BLI	prior CAZ/AVI	prior Piperacillina/ tazobactam	prior MEM/VAB	prior polymyxins	prior glycopeptides	prior penicillins	prior 3rd generation cephalosporin	RF_Intravenous_access	(c)RF_Other invasive devices	RF_Other invasive devices	RF_prior surgery	RF_Chronic dialysis	Pitt_Mental	Pitt_Vital	Pitt_T°	Pitt_MV	Pitt_Cardiac arrest	Pitt score TOTAL	Possible Source of BCKpn-caused BSI	ab post BL/BLI ceftazidine avibactam	post carbapenems	post 3rd generation cephalosporin	post siderophore cephalosporin	post Polymyxin	Appropriate Therapy	30 days-mortality binary
BCKpn1	1	M	66	232	3	1	54	1	0	LIVER	1	1	1	0	1	1	0	0	0	0	0	1	1	1	FOLEY-ETT	1	0	4	2	1	2	0	9	Respiratory tract infection	1	0	1	1	1	1	0
BCKpn2	2	F	42	133	1	1	133.249	1	0	LIVER	1	1	1	1	1	1	1	0	1	1	1	1	1	1	FOLEY-ETT	0	1	4	2	1	2	0	9	Skin and soft tissue infection	1	0	0	0	1	1	1
BCKpn3	3	M	42	16	4	1	4.63681	1	1	no transplant	1	1	0	0	1	0	1	0	1	0	0	0	1	1	ECMO,ETT,FOLEY	1	0	4	2	1	2	0	9	Respiratory tract infection	0	1	0	1	1	1	1
BCKpn4	4	M	61	249	1	1	67.8201	1	0	LIVER-KIDNEY	1	1	0	1	1	1	0	0	0	0	1	1	1	1	FOLEY-ETT	0	1	1	2	1	2	0	6	Primary	1	1	0	1	1	1	1
BCKpn5	5	M	64	19	2	1	18	0	0	no transplant	1	1	0	0	0	0	0	0	0	0	1	1	1	1	FOLEY-ETT	0	1	2	2	1	2	0	7	Primary	0	1	0	0	0	1	1
BCKpn6	6	F	18	59	1	1	41	1	0	LIVER	1	1	0	1	1	1	1	0	0	0	0	1	1	1	FOLEY-ETT	1	0	0	0	0	2	0	2	Primary	0	1	0	0	1	1	0
BCKpn7	7	F	49	24	3	0	13	1	0	KIDNEY	1	0	0	1	1	0	1	0	0	1	0	0	1	1	FOLEY	1	1	0	0	1	0	0	1	Urinary tract infection	1	1	0	0	0	0	0
BCKpn8	8	M	48	56	3	1	0.652083	0	0	LIVER	1	0	0	1	1	1	1	0	0	0	0	0	0	0	0	1	0	0	0	1	0	0	1	Intra-abdominal infection	1	1	0	0	0	1	0
BCKpn9	9	M	75	1	3	0	0	1	0	no transplant	1	1	0	1	1	0	0	1	0	0	1	0	1	0	0	0	0	0	0	1	0	0	1	Intra-abdominal infection	1	1	0	0	0	1	0
BCKpn10	10	M	67	54	1	1	46	1	0	LIVER	1	1	0	0	1	1	0	0	1	1	1	0	1	1	FOLEY	0	1	2	2	0	1	0	5	Intra-abdominal infection	1	0	0	0	1	1	1
BCKpn11	11	M	76	72	2	1	71.4472	1	0	no transplant	1	1	0	1	1	1	1	0	0	1	1	0	1	1	FOLEY	0	1	2	2	0	1	0	5	Surgical site infection	1	1	0	0	1	1	1
BCKpn12	12	M	64	105	2	1	103.367	1	0	no transplant	1	1	1	1	1	1	1	1	0	0	1	0	1	1	FOLEY-ETT	1	0	4	2	0	1	0	7	Surgical site infection	0	0	0	0	0	0	0
BCKpn13	13	M	61	108	2	1	106	1	0	no transplant	1	0	0	0	1	1	0	1	1	0	0	0	1	1	ETT	1	0	4	2	1	1	4	12	Primary	0	0	0	0	1	1	1
BCKpn14	14	M	63	7	2	0	6.49931	1	0	no transplant	1	0	0	0	1	1	0	1	0	0	0	0	1	0	0	1	0	0	0	0	0	0	0	Intra-abdominal infection	1	0	0	0	0	0	0
BCKpn15	15	M	74	15	2	0	0	1	0	no transplant	1	0	0	0	1	1	1	0	0	0	0	0	1	0	0	1	0	0	0	0	0	0	0	Intra-abdominal infection	1	0	0	1	0	1	0
BCKpn16	16	M	63	88	1	1	3	1	0	LIVER	1	1	0	0	1	1	1	1	0	0	0	1	1	0	0	1	0	2	0	0	0	0	2	Intra-abdominal infection	1	1	0	0	0	0	0
COLUMN LEGEND
Binary code
0 = NO
1 = YES
(a) Reason for admission
1 = Solid organ transplant
2 = Other thoracic/abdominal surgery
3 = Persistent fever in solid transplant patient
4 = Severe COVID-19 infection
(b)RF_Antimicrobial exposure includes carapenem/third-generation cephalosporin/BL-BLI combination/colistin/quinolones/cefiderocol regimen
0 = NO
1 = YES
(c)RF_Other invasive devices include central venous catheter, urinary catheter, endotracheal intubation, tracheostomy, hemodialysis, and other devices (surgical drains)
0 = NO
1 = YES
Pitt Bacteremia Score (PBS)
Each item is assessed at the time of bacteremia (±24 h from the positive blood culture).
Pitt_Mental (Mental status)
0 = alert / oriented
1 = disoriented
2 = stupor
4 = coma
Pitt_Vital (Hemodynamic instability)
0 = stable blood pressure
2 = hypotension (SBP < 90 mmHg or need for fluids/vasopressors)
Pitt_T° (Body temperature)
0 = 36.1–38.4 °C
1 = 35.1–36.0 °C or 38.5–38.9 °C
2 = ≤35.0 °C or ≥39.0 °C
Pitt_MV (Mechanical ventilation)
0 = NO
2 = YES
Pitt_CardiacArrest (Cardiac arrest)
0 = NO
4 = YES
Pitt_scoreTOTAL (Sum of all the above components)
Possible range: 0–14
Commonly used as:
≥4 = severe bacteremia
≥6 = high risk of mortality
